# Supplementary material for: Evolution of empathetic moral evaluation
Source: eLife. 2019 Apr 9;8:e44269. doi: 10.7554/eLife.44269 (PMC6488294; doi:10.7554/eLife.44269)
Supplement: Source data 1. [file elife-44269-data1.zip]

Archive with 19 entries (17 files):
- Empathy-DATA/
- Empathy-DATA/Evolvable-Empathy-Simulation.py
- Empathy-DATA/Cooperation-Empathy-Simulation.py
- Empathy-DATA/Figure2.py
- Empathy-DATA/Figure4.py
- Empathy-DATA/Figure3.py
- Empathy-DATA/Figure5.py
- Empathy-DATA/FigureSI1.py
- Empathy-DATA/FigureSI2.py
- Empathy-DATA/FigureSI3.py
- Empathy-DATA/E1-SS.npy
- Empathy-DATA/E2-SH.npy
- Empathy-DATA/E1-SJ.npy
- Empathy-DATA/E3-SJ.npy
- Empathy-DATA/E2-SJ.npy
- Empathy-DATA/E1-SH.npy
- Empathy-DATA/E2-SS.npy
- Empathy-DATA/.ipynb_checkpoints/
- Empathy-DATA/.ipynb_checkpoints/Cooperation-Empathy-Simulation-checkpoint.py
